# Supplementary material for: Mapping the temporality and structural impacts of modifications in Escherichia coli tRNAs
Source: J Biol Chem. 2026 Mar 3;302(4):111337. doi: 10.1016/j.jbc.2026.111337 (PMC13052159; doi:10.1016/j.jbc.2026.111337)
Supplement: Supporting information [file mmc2.xlsx]

## Sheet: Phe
E. coli tRNAPhe					indirect effect of psi55 on the T54 signal : T54 ---> T54*
					indirect effect of m7G46 on the U8 signal : U8 ---> U8*
					indirect effect of T54 on the psi55 signal : psi55 ---> psi55*
G71	reference peak											G71 normalized
	Spectra #	0-1 h	1-2 h	2-3 h	3-4 h	4-5 h	6-7 h	7-8 h	8-9 h	9-10 h			Spectra #	0-1 h	1-2 h	2-3 h	3-4 h	4-5 h	6-7 h	7-8 h	8-9 h	9-10 h
Peak height	WT	63184888	125744200	126165360	120336672	121119160	118863736	117403328	121168824	118827600		Peak height	WT	1	1	1	1	1	1	1	1	1
	TruB	142875024	140945872	136051680	137720160	133968512	132382472	135069344	129569920	127358408			TruB	1	1	1	1	1	1	1	1	1
	DusC	126894168	130296992	128637968	126635552	124608400	117393000	115542680	117708088	117672904			DusC	1	1	1	1	1	1	1	1	1
	DusA	122979024	124018936	117842096	110086072	110087632	105392136	109894920	101938352	103561664			DusA	1	1	1	1	1	1	1	1	1
U8*												U8* normalized
	Spectra #	0-1 h	1-2 h	2-3 h	3-4 h	4-5 h	6-7 h	7-8 h	8-9 h	9-10 h			Spectra #	0-1 h	1-2 h	2-3 h	3-4 h	4-5 h	6-7 h	7-8 h	8-9 h	9-10 h
Peak height	WT	0	9195913	11726302	19479084	26354536	43730480	49171812	48494492	57759820		Peak height	WT	0	0.0731319	0.0929439	0.161872	0.217592	0.367904	0.418828	0.400223	0.486081
	TruB	0	0	0	0	12708987	21104484	26649698	28894560	30619928			TruB	0	0	0	0	0.0948655	0.159421	0.197304	0.223004	0.240423
	DusC	0	12628006	19895600	26810596	34019688	49128216	53412800	55107000	49675908			DusC	0	0.0969171	0.154664	0.211715	0.273013	0.418494	0.462278	0.468167	0.422152
	DusA	0	15263373	17425592	17151798	26022490	33889832	41511912	41496240	42495772			DusA	0	0.123073	0.147872	0.155804	0.23638	0.321559	0.377742	0.407072	0.410343
T54
	Spectra #	0-1 h	1-2 h	2-3 h	3-4 h	4-5 h	6-7 h	7-8 h	8-9 h	9-10 h
Peak height	WT	0	14275182	18139640	20456512	18868132	0	0	0	0
	TruB	0	6427732	10649444	17867044	21873716	48148952	58753160	70090960	76073488
	DusC	0	5761099	10768431	11960039	14028729	0	0	0	0
	DusA	0	11589692	15707472	11257311	10417301	0	0	0	0
T54*
	Spectra #	0-1 h	1-2 h	2-3 h	3-4 h	4-5 h	6-7 h	7-8 h	8-9 h	9-10 h
Peak height	WT	0	10105233	20742340	43528536	67163376	117638080	135369856	144357600	158671104
	TruB	0	0	0	0	0	0	0	0	0
	DusC	0	6927815	25479118	51133396	75592072	127135416	139904416	140979072	148224960
	DusA	0	19998976	36566912	55029360	72306328	104383584	113825944	124047984	124681840
T54' = T54 + T54*												T54' normalized
	Spectra #	0-1 h	1-2 h	2-3 h	3-4 h	4-5 h	6-7 h	7-8 h	8-9 h	9-10 h			Spectra #	0-1 h	1-2 h	2-3 h	3-4 h	4-5 h	6-7 h	7-8 h	8-9 h	9-10 h
Peak height	WT	0	24380415	38881980	63985048	86031508	117638080	135369856	144357600	158671104		Peak height	WT	0	0.193889	0.308183	0.531717	0.710305	0.989689	1.15303	1.19138	1.33531
	TruB	0	6427732	10649444	17867044	21873716	48148952	58753160	70090960	76073488			TruB	0	0.0456043	0.078275	0.129734	0.163275	0.363711	0.434985	0.540951	0.597318
	DusC	0	12688914	36247549	63093435	89620801	127135416	139904416	140979072	148224960			DusC	0	0.0973846	0.28178	0.498228	0.71922	1.08299	1.21085	1.1977	1.25964
	DusA	0	31588668	52274384	66286671	82723629	104383584	113825944	124047984	124681840			DusA	0	0.254708	0.443597	0.602135	0.751434	0.99043	1.03577	1.21689	1.20394
m7G46												m7G46 normalized
	Spectra #	0-1 h	1-2 h	2-3 h	3-4 h	4-5 h	6-7 h	7-8 h	8-9 h	9-10 h			Spectra #	0-1 h	1-2 h	2-3 h	3-4 h	4-5 h	6-7 h	7-8 h	8-9 h	9-10 h
Peak height	WT	0	0	7337941	14216034	14472937	19188648	21114466	24449566	24459566		Peak height	WT	0	0	0.0581613	0.118136	0.119493	0.161434	0.179846	0.201781	0.205841
	TruB	0	0	0	6916309	6213788	9760328	8812276	11489946	10139832			TruB	0	0	0	0.05022	0.0463825	0.0737283	0.0652426	0.0886776	0.0796165
	DusC	0	0	12893580	14124094	19746416	24076032	27929448	26578968	31680682			DusC	0	0	0.100232	0.111533	0.158468	0.205089	0.241724	0.225804	0.269227
	DusA	0	0	7135911	8091035	13129831	18234084	17407792	23904952	21236848			DusA	0	0	0.0605549	0.0734974	0.119267	0.173012	0.158404	0.234504	0.205065
RMS noise mean
Experiment	RMSD mean			RMS noise mean is the average off all calculated RMS noise for each peak and in each spectrum number of a whole experience (i.e., maturation of tRNAPhe in WT, TruB, or DusA …)
WT	1.90811e+06			Calculated RMS noise of each peak is the ratio between data Peak height and S/N
TruB	1.6261e+06
DusC	1.66734e+06
DusA	1.73326e+06
Normalized RMS noise mean
WT	0.0166274			Normalized RMS noise mean is the ratio between the RMS noise mean of each experiment (WT for example) and the mean of G71 data Peak height in the same experiment (WT for example)
TruB	0.0120359
DusC	0.0135754
DusA	0.0155094
Used RMS mean in graphs (peak height uncertainty)					In order of this RMS value to represent an approximate 95CI% we will multiply the Normalized RMS noise mean by +- 2, assuming gaussian-distributed baseline noise
WT	0.0332548
TruB	0.0240717
DusC	0.0271508
DusA	0.0310188

## Sheet: Asp
E. coli tRNAAsp					indirect effect of m7G46 on the U8 signal : U8 ---> U8*
					indirect effect of psi55 on the T54 signal : T54 ---> T54*
					indirect effect of psi55 on the U54 signal : U54 ---> U54*
U11	reference peak											U11 normalized
	Spectra #	0-1 h	1-2 h	3-4 h	5-6 h	6-7 h	9-10 h	10-11 h	15-16 h	17-18 h			Spectra #	0-1 h	1-2 h	3-4 h	5-6 h	6-7 h	9-10 h	10-11 h	15-16 h	17-18 h
Peak height	WT	48083216	48826380	49407596	48835704	47861944	53109680	53802120	57687312	56905472		Peak height	WT	1	1	1	1	1	1	1	1	1
	TruB	49145252	51339184	49246888	52147172	49418360	53800912	53758896	55132160	53403324			TruB	1	1	1	1	1	1	1	1	1
	DusC	43567232	45410128	45600164	44324896	45054640	48408720	48636216	51295876	50547392			DusC	1	1	1	1	1	1	1	1	1
	DusA	53330056	54241632	50247688	51345428	49395812	54452580	54087060	53944364	51507488			DusA	1	1	1	1	1	1	1	1	1
m7G46												m7G46 normalized
	Spectra #	0-1 h	1-2 h	3-4 h	5-6 h	6-7 h	9-10 h	10-11 h	15-16 h	17-18 h			Spectra #	0-1 h	1-2 h	3-4 h	5-6 h	6-7 h	9-10 h	10-11 h	15-16 h	17-18 h
Peak height	WT	0	0	0	0	0	1991767	3060142	5803961	7168588		Peak height	WT	0	0	0	0	0	0.0375029	0.0568777	0.100611	0.125974
	TruB	0	0	0	0	0	0	0	3955254	3890818			TruB	0	0	0	0	0	0	0	0.0717413	0.0728572
	DusC	0	0	0	0	0	3914023	3991243	6165644	5438609			DusC	0	0	0	0	0	0.0808537	0.0820632	0.120198	0.107594
	DusA	0	0	0	0	0	2899627	5574312	4956681	4354117			DusA	0	0	0	0	0	0.0532505	0.103062	0.0918851	0.0845337
U8												U8 normalized
	Spectra #	0-1 h	1-2 h	3-4 h	5-6 h	6-7 h	9-10 h	10-11 h	15-16 h	17-18 h			Spectra #	0-1 h	1-2 h	3-4 h	5-6 h	6-7 h	9-10 h	10-11 h	15-16 h	17-18 h
Peak height	WT	26316488	25158838	19248880	16120886	15708104	13279083	11122117	5785269	4619067		Peak height	WT	0.547311	0.515271	0.389594	0.330105	0.328196	0.250031	0.206723	0.100287	0.0811709
	TruB	25764820	26033094	24294300	22802802	19491644	18470584	18434022	13744315	11567235			TruB	0.524259	0.50708	0.493316	0.437278	0.394421	0.343314	0.342902	0.249298	0.216601
	DusC	24388652	21763500	15049794	10729778	12949821	5760307	6947301	2913417	2894810			DusC	0.559793	0.479265	0.330038	0.242071	0.287425	0.118993	0.142842	0.0567963	0.0572692
	DusA	27565902	24587134	22844808	15329170	12616180	13362484	12122854	8899436	3664192			DusA	0.516892	0.453289	0.454644	0.29855	0.25541	0.245397	0.224136	0.164974	0.071139
U8*												U8* normalized
	Spectra #	0-1 h	1-2 h	3-4 h	5-6 h	6-7 h	9-10 h	10-11 h	15-16 h	17-18 h			Spectra #	0-1 h	1-2 h	3-4 h	5-6 h	6-7 h	9-10 h	10-11 h	15-16 h	17-18 h
Peak height	WT	0	4434662	6844012	6453516	10172474	14181368	16144654	25979616	24738736		Peak height	WT	0	0.0908251	0.138521	0.132147	0.212538	0.26702	0.300075	0.450352	0.434734
	TruB	0	0	5745671	5765344	4939398	8125056	9646561	11226819	12037242			TruB	0	0	0.116671	0.110559	0.0999507	0.151021	0.179441	0.203635	0.225402
	DusC	6131394	6965268	7300856	8442484	10304027	17169060	21035676	24557504	25221530			DusC	0.140734	0.153386	0.160106	0.190468	0.228701	0.354669	0.432511	0.478742	0.498968
	DusA	0	5147608	6728001	8042870	10246137	10392580	14190886	20747588	19400994			DusA	0	0.0949014	0.133897	0.156642	0.207429	0.190856	0.262371	0.384611	0.376664
U54
	Spectra #	0-1 h	1-2 h	3-4 h	5-6 h	6-7 h	9-10 h	10-11 h	15-16 h	17-18 h
Peak height	WT	0	0	24751008	0	0	0	0	0	0
	TruB	95597632	83596872	57455128	33682668	22752978	13114004	11999408	5399369	4954097
	DusC	0	34713012	36619448	0	0	0	0	0	0
	DusA	0	25991412	33661440	0	0	0	0	0	0
U54*
	Spectra #	0-1 h	1-2 h	3-4 h	5-6 h	6-7 h	9-10 h	10-11 h	15-16 h	17-18 h
Peak height	WT	85609512	62853496	24751008	27544572	20407688	5337526	3772892	0	0
	TruB	0	0	0	0	0	0	0	0	0
	DusC	74574584	48301056	14059194	23694936	16809848	4347395	2037607	0	0
	DusA	92271400	64646532	21951860	23515912	14668279	6510291	2899551	0	0
U54' = U54 + U54*												U54' normalized
	Spectra #	0-1 h	1-2 h	3-4 h	5-6 h	6-7 h	9-10 h	10-11 h	15-16 h	17-18 h			Spectra #	0-1 h	1-2 h	3-4 h	5-6 h	6-7 h	9-10 h	10-11 h	15-16 h	17-18 h
Peak height	WT	85609512	62853496	49502016	27544572	20407688	5337526	3772892	0	0		Peak height	WT	1.78044	1.28729	1.00191	0.564025	0.426387	0.1005	0.0701253	0	0
	TruB	95597632	83596872	57455128	33682668	22752978	13114004	11999408	5399369	4954097			TruB	1.94521	1.62832	1.16668	0.645916	0.460415	0.243751	0.223208	0.097935	0.0927676
	DusC	74574584	83014068	50678642	23694936	16809848	4347395	2037607	0	0			DusC	1.71171	1.8281	1.11137	0.534574	0.373099	0.089806	0.0418949	0	0
	DusA	92271400	90637944	55613300	23515912	14668279	6510291	2899551	0	0			DusA	1.7302	1.671	1.10678	0.457994	0.296954	0.119559	0.053609	0	0
RMS noise mean
Experiment	RMSD mean			RMS noise mean is the average off all calculated RMS noise for each peak and in each spectrum number of a whole experience (i.e., maturation of tRNAPhe in WT, TruB, or DusA …)
WT	885056			Calculated RMS noise of each peak is the ratio between data Peak height and S/N
TruB	750950
DusC	985423
DusA	851698
Normalized RMS noise mean
WT	0.0171478			Normalized RMS noise mean is the ratio between the RMS noise mean of each experiment (WT for example) and the mean of G71 data Peak height in the same experiment (WT for example)
TruB	0.0144601
DusC	0.0209741
DusA	0.016221
Used RMS mean in graphs (peak height uncertainty)					In order of this RMS value to represent an approximate 95CI% we will multiply the Normalized RMS noise mean by +- 2, assuming gaussian-distributed baseline noise
WT	0.0342957
TruB	0.0289203
DusC	0.0419483
DusA	0.032442

## Sheet: Val
E. coli tRNAVal					indirect effect of psi55 on the T54 signal : T54 ---> T54*
					indirect effect of psi55 on the U54 signal : U54 ---> U54*
U64	reference peak
	Spectra #	0-1 h	1-2 h	2-3 h	3-4 h	5-6 h	7-8 h	8-9 h	13-14 h	14-15 h
Height	WT	39801684	38981380	38176368	38429532	39085840	37572460	37887112	42383448	43494544
	TruB	41764204	39445224	40490320	38609136	37859704	37572856	37624244	37614788	39550000
	DusB	48019264	47974020	49161584	49770340	48052176	49399780	49006432	46786544	46916812
U67
	Spectra #	0-1 h	1-2 h	2-3 h	3-4 h	5-6 h	7-8 h	8-9 h	13-14 h	14-15 h
Height	WT	33472910	34742052	36446580	36167084	36086952	36502224	36646716	37421484	38382256
	TruB	29332332	30286922	31139368	31246138	30505416	32195632	32222596	34083312	34337084
	DusB	34445272	38802580	41027880	43191724	43385808	43474368	42889432	43744840	45150880
U54
	Spectra #	0-1 h	1-2 h	2-3 h	3-4 h	5-6 h	7-8 h	8-9 h	13-14 h	14-15 h
Height	WT	26030020	16999316	11903387	5029125	951535	0	0	0	0
	TruB	27193030	25688408	24087772	19118510	13759336	10725838	8957290	6206700	4676264
	DusB	27210624	20289382	14247765	7971771	2519947	1398538	0	0	0
		7445843	15623463	20078212	20941980	17943300	10737447	7836419	2246527	0
U54*
	Spectra #	0-1 h	1-2 h	2-3 h	3-4 h	5-6 h	7-8 h	8-9 h	13-14 h	14-15 h
Height	WT	7445843	15623463	20078212	20941980	17943300	10737447	7836419	2246527	0
	TruB	0	0	0	0	0	0	0	0	0
	DusB	7936421	13904465	16868504	16988456	12516854	7985792	5946042	1723833	0
U54' = U54 + U54*												U54' normalized
	Spectra #	0-1 h	1-2 h	2-3 h	3-4 h	5-6 h	7-8 h	8-9 h	13-14 h	14-15 h			Spectra #	0-1 h	1-2 h	2-3 h	3-4 h	5-6 h	7-8 h	8-9 h	13-14 h	14-15 h
Height	WT	33475863	32622779	31981599	25971105	18894835	10737447	7836419	2246527	0		Height	WT	0.841066	0.836881	0.837733	0.675811	0.483419	0.28578	0.206836	0.0530048	0
	TruB	27193030	25688408	24087772	19118510	13759336	10725838	8957290	6206700	4676264			TruB	0.651109	0.651243	0.594902	0.495181	0.36343	0.285468	0.238072	0.165007	0.118237
	DusB	35147045	34193847	31116269	24960227	15036801	9384330	5946042	1723833	0			DusB	0.731936	0.712758	0.632939	0.501508	0.312927	0.189967	0.121332	0.0368446	0
T54
	Spectra #	0-1 h	1-2 h	2-3 h	3-4 h	5-6 h	7-8 h	8-9 h	13-14 h	14-15 h
Height	WT	1984524	4361444	4259286	3412600	1471650	0	0	0	0
	TruB	2236643	6441929	10018383	14049482	22456288	27464096	29001572	36174464	37600472
	DusB	2776771	6808574	7980748	8411392	6030721	2991609	0	0	0
T54*
	Spectra #	0-1 h	1-2 h	2-3 h	3-4 h	5-6 h	7-8 h	8-9 h	13-14 h	14-15 h
Height	WT	1284071	5886950	10941863	18435616	33534216	44066848	46392548	52968540	54070688
	TruB	0	0	0	0	0	0	0	0	0
	DusB	1141863	7261749	13235193	22527884	40349456	53500656	58264284	64907616	64311632
T54' = T54 + T54*												T54' normalized
	Spectra #	0-1 h	1-2 h	2-3 h	3-4 h	5-6 h	7-8 h	8-9 h	13-14 h	14-15 h			Spectra #	0-1 h	1-2 h	2-3 h	3-4 h	5-6 h	7-8 h	8-9 h	13-14 h	14-15 h
Height	WT	3268595	10248394	15201149	21848216	35005866	44066848	46392548	52968540	54070688		Height	WT	0.097649	0.294985	0.41708	0.604091	0.970042	1.20724	1.26594	1.41546	1.40874
	TruB	2236643	6441929	10018383	14049482	22456288	27464096	29001572	36174464	37600472			TruB	0.0762518	0.212697	0.321727	0.449639	0.736141	0.853038	0.900038	1.06135	1.09504
	DusB	3918634	14070323	21215941	30939276	46380177	56492265	58264284	64907616	64311632			DusB	0.113764	0.362613	0.51711	0.716324	1.06902	1.29944	1.35848	1.48378	1.42437
RMS noise mean
Experiment	RMSD mean			RMS noise mean is the average off all calculated RMS noise for each peak and in each spectrum number of a whole experience (i.e., maturation of tRNAPhe in WT, TruB, or DusA …)
WT	430528			Calculated RMS noise of each peak is the ratio between data Peak height and S/N
TruB	466915
DusB	405557
Normalized RMS noise mean
WT	0.0108899			Normalized RMS noise mean is the ratio between the RMS noise mean of each experiment (WT for example) and the mean of G71 data Peak height in the same experiment (WT for example)
TruB	0.0119882
DusB	0.00838915
Used RMS mean in graphs (peak height uncertainty)					In order of this RMS value to represent an approximate 95CI% we will multiply the Normalized RMS noise mean by +- 2, assuming gaussian-distributed baseline noise
WT	0.0217797
TruB	0.0239764
DusB	0.0167783
